# Supplementary material for: Recruitment of beneficial cucumber rhizosphere microbes mediated by amino acid secretion induced by biocontrol Bacillus subtilis isolate 1JN2
Source: Front Microbiol. 2024 Apr 4;15:1379566. doi: 10.3389/fmicb.2024.1379566 (PMC11024430; doi:10.3389/fmicb.2024.1379566)
Supplement: Supplementary file 1 [file Data_Sheet_1.zip]

Archive with 20 entries (20 files):
- Supplementary Figures/FigureS1-A1.jpg
- Supplementary Figures/FigureS1-A2.jpg
- Supplementary Figures/FigureS1-A3.jpg
- Supplementary Figures/FigureS1-B1.jpg
- Supplementary Figures/FigureS1-B2.jpg
- Supplementary Figures/FigureS1-B3.jpg
- Supplementary Figures/FigureS2-A.jpg
- Supplementary Figures/FigureS2-B.jpg
- Supplementary Figures/FigureS3-A.jpg
- Supplementary Figures/FigureS3-B.jpg
- Supplementary Figures/FigureS4-A1.jpg
- Supplementary Figures/FigureS4-A2.jpg
- Supplementary Figures/FigureS4-A3.jpg
- Supplementary Figures/FigureS4-A4.jpg
- Supplementary Figures/FigureS4-A5.jpg
- Supplementary Figures/FigureS4-B1.jpg
- Supplementary Figures/FigureS4-B2.jpg
- Supplementary Figures/FigureS4-B3.jpg
- Supplementary Figures/FigureS4-B4.jpg
- Supplementary Figures/FigureS4-B5.jpg
